# Supplementary material for: Androgen signaling restricts glutaminolysis to drive sex-specific Th17 metabolism in allergic airway inflammation
Source: J Clin Invest. 2024 Oct 15;134(23):e177242. doi: 10.1172/JCI177242 (PMC11601904; doi:10.1172/JCI177242)
Supplement: Supporting data values [file jci-134-177242-s102.xlsx]

## Sheet: Fig 1B
CD4+			Th1			Th2			Th17			Treg
Female	Male		Female	Male		Female	Male		Female	Male		Female	Male
0.568273	0		0.621	0		0.666079	0		0.496449	0		0.503882	0
0	0		0	0		0	0.019718		0	0		0	0
0	0		0	0		0	0.107405		0	0		0	0
0.166649	0		0.227219	0		0.383822	0		0.1271	0		0.077194	0
0.196478	0		0.102819	0		0.427052	0		0	0		0.337432	0
0.921569	0		0.939277	0		1.02578	0		0.846121	0		1.10683	0
0.562007	0		0.412559	0		0.632208	0		0.431878	0		0.736817	0
0.884509	0		0.711327	0		1.06311	0.100343		0.939232	0		0.641146	0
0	0		0	0		0.07336	0		0	0		0.095322	0
0	0.420871		0	0.382542		0	0.567213		0	0.409208		0	0.387379
0	0		0	0		0	0		0	0		0	0
0.267305	0.070732		0.173467	0.041088		0.270411	0.176117		0.279229	0.080475		0.338347	0
0	0		0.147865	0		0.35999	0.007273		0	0		0	0
0.08832	0		0	0		0.292191	0		0.054546	0		0.112596	0
	0			0			0.168028			0			0
	0			0			0			0			0
	0.051804			0			0			0			0.24896

## Sheet: Fig 1C
CD4			Th1			Th2			Th17			Treg
Female	Male		Female	Male		Female	Male		Female	Male		Female	Male
2.16341	2.17872		2.65971	1.99152		2.37156	2.34711		2.11647	2.02015		1.69255	2.75464
1.05535	1.04132		1.45617	1.19285		0.912685	1.17643		0.569273	0.905277		2.2448	1.49333
1.8256	1.39025		2.37386	1.52635		2.41297	1.88197		1.36786	1.11016		3.04011	1.94355
1.36286	1.55395		2.02942	1.90971		2.09874	2.01251		1.1203	1.19183		1.51514	2.13959
2.1344	1.09706		2.06471	1.74473		2.15559	1.98959		1.60566	0.79201		2.39773	1.52361
3.45986	1.47172		3.1971	2.48544		2.97975	2.29023		3.50843	1.08678		3.65675	2.49175
2.77523	1.87366		2.74146	2.29228		2.76733	2.34819		1.8918	0.999977		5.85259	1.89621
0.961735	1.44881		0.95443	2.23057		1.44511	2.37593		0.615156	0.906085		1.23054	2.38468
0.409632	0		0.499208	0		0.647023	0.525732		0.170091	0		1.39695	0
0.967389	1.44107		1.14358	1.65851		1.2512	1.8107		0.769109	1.25795		1.09397	1.80583
0.753333	0.641353		0.954512	0.971708		1.22311	1.15429		0.478766	0.464817		1.36496	0.784285
1.16464	0.781027		1.27493	1.27865		1.35369	1.38138		0.957337	0.628118		2.18396	1.12147
0.599037	0.834187		1.00386	0.981222		1.59293	1.21739		0.250862	0.626142		1.25813	1.13822
1.40248	0.447507		1.4762	0.328041		1.72192	1.06305		0.957919	0		2.53307	0.904209
	0.669256			0.824137			1.05859			0.382292			1.10209
	0.185135			0.655523			1.00934			0			0.663381
	0.32112			0.568694			0.614331			0.193856			0.721783

## Sheet: Fig 1D
CD4			Th1			Th2			Th17			Treg
Female	Male		Female	Male		Female	Male		Female	Male		Female	Male
0.304602	0		0.138443	0		0	0		0.21858	0		0.86646	0
0	0		0	0		0	0		0	0		0.125675	0
0	0		0	0		0	0		0	0		0	0
0	0		0	0		0	0		0	0		0	0
0	0		0	0		0	0		0	0		0	0
0.740203	0		0.69497	0		0.837959	0		0.676848	0		1.17422	0
0.506071	0		0.302314	0		0.579642	0		0.253853	0		0.96449	0
0.389436	0		0.25924	0		0.622311	0		0.379258	0		0.252218	0
0	0		0	0		0	0		0	0		0	0
0	0		0	0		0	0		0	0		0	0
0	0		0	0		0	0		0	0		0	0
0	0		0	0		0	0		0	0		0	0
0	0		0	0		0	0		0	0		0	0
0	0		0	0		0	0		0	0		0	0
	0			0			0			0			0
	0			0			0			0			0
	0			0			0			0			0

## Sheet: Fig 2B
Eosinophils					Neutrophils
Female Arfl/fl	Female Cd4CreArfl/fl	Male Arfl/0	Male Cd4CreArfl/0		Female Arfl/fl	Female Cd4CreArfl/fl	Male Arfl/0	Male Cd4CreArfl/0
2900000	1270000	840000	1570000		230000	184000	52500	165000
1390000	2520000	1090000	1330000		207000	153000	55500	104000
2240000	1890000	1040000	2210000		137000	128000	16300	282000
1500000	1890000	697000	688000		196000	105000	127000	283000
726000	720000	435000	1550000		230000	70600	79700	135000
1390000	1130000	584000	852000		285000	42800	85500	204000
1260000	1230000	646000	674000		172000	315000	115000	301000
692000	1240000				95100	190000

## Sheet: Fig 2C
IL-13 ELISA in BAL					IL-17 ELISA in BAL
Female Arfl/fl	Female Cd4CreArfl/fl	Male Arfl/0	Male Cd4CreArfl/0		Female Arfl/fl	Female Cd4CreArfl/fl	Male Arfl/0	Male Cd4CreArfl/0
625.389	380.746	59.982	146.507		37.984	13.739	4.596	3.498
397.143	339.403	22.136	141.466		65.835	10.855	4.574	4.732
259.27	128.973	21.074	333.096		29.088	7.093	4.574	14.768
			229.512					9.253

## Sheet: Fig 2D
	Female Arfl/fl					Female Arfl/fl Cd4cre+					Male Arfl/fl					Male Arfl/fl Cd4cre+
Mch (mg/ml)	Mouse 1	Mouse 2	Mouse 3	Mouse 4		Mouse 1	Mouse 2	Mouse 3	Mouse 4		Mouse 1	Mouse 2	Mouse 3	Mouse 4		Mouse 1	Mouse 2	Mouse 3	Mouse 4	Mouse 5	Mouse 6
0	1.27895	1.23701	1.28274	1.33035		1.22298	1.198	1.40447	1.29004		1.17581	0.944628	1.13555	0.879022		0.852516	1.09801	1.046	0.888159	1.0889	1.03216
25	1.78414	1.5935	1.87315	3.08956		2.27083	1.58154	2.61739	2.20882		2.14975	1.60381	1.6367	1.8754		1.38582	2.19856	1.31979	1.84422	1.43995	1.89213
50	1.97846	3.57078	2.46851	4.98965		3.02491	3.77292	2.43078	2.94021		2.64189	2.21987	2.15508	2.24618		2.9022	3.87989	1.69515	2.70195	3.16	4.90775
100	4.46063	10.9738	3.99734	6.39624		4.66207	5.00309	4.7581	5.8		3.12427	3.23257	3.21068	3.165		9.40657	6.26734	5.21547	6.8048	5.26	6.1247

## Sheet: Fig 2F
Th2 lung cells					Th17 lung cells
Female Arfl/fl	Female Cd4CreArfl/fl	Male Arfl/0	Male Cd4CreArfl/0		Female Arfl/fl	Female Cd4CreArfl/fl	Male Arfl/0	Male Cd4CreArfl/0
17600	13100	4170	6460		6800	4360	2090	7720
10400	8420	4030	7340		4380	4730	5810	6010
17770	11100	2040	6930		9950	7220	3420	6510
17800	11400	2840	17550		5290	6240	4510	10700
18750	6200	7860	20200		6900	4620	3920	9500
25950	4170	13100	34200		6600	4170	3350	5700
48100	19150	7250	12450		8800	4415	3795	8450
12050	19900	7600			4215	5150	3600

## Sheet: Fig 2G
GLUD1+					Glut1					HIF1a					p-S6
Female Arfl/fl	Female Cd4CreArfl/fl	Male Arfl/0	Male Cd4CreArfl/0		Female Arfl/fl	Female Cd4CreArfl/fl	Male Arfl/0	Male Cd4CreArfl/0		Female Arfl/fl	Female Cd4CreArfl/fl	Male Arfl/0	Male Cd4CreArfl/0		Female Arfl/fl	Female Cd4CreArfl/fl	Male Arfl/0	Male Cd4CreArfl/0
1048	1004	1044	960		929	835	754	706		484	440	496	480		522	535	458	402
932	1052	956	1016		692	875	890	788		440	448	456	468		519	483	465	576
936	992	1076	1080		691	954	631	840		444	452	460	472		406	448	330	499
988	1056	1004	1164		801	859	807	1156		448	492	468	495		460	424	380	436
1128	1000	975	998		1151	641	1987	2284		485	588	465	464		486	441	504	436
1004	1036	1010	947		1914	658	2265	2368		461	488	501	475		524	468	466	470
1002	1167	1083	1004		1267	2479	2250	937		464	453	442	560		538	498	454	362
1156	1101	1169			1645	2322	2196			509	467	459			558	594	390

## Sheet: Fig 2H
GLUD1+					Glut1					HIF1a					p-S6
Female Arfl/fl	Female Cd4CreArfl/fl	Male Arfl/0	Male Cd4CreArfl/0		Female Arfl/fl	Female Cd4CreArfl/fl	Male Arfl/0	Male Cd4CreArfl/0		Female Arfl/fl	Female Cd4CreArfl/fl	Male Arfl/0	Male Cd4CreArfl/0		Female Arfl/fl	Female Cd4CreArfl/fl	Male Arfl/0	Male Cd4CreArfl/0
1125	1047	810	1053		1935	2001	1737	1659		186	153	181	170		393	444	288	413
1044	1134	725	1041		1596	2142	1971	1821		159	168	145	139		388	459	332	440
1056	987	577	1059		1773	2298	1530	2151		159	142	146	143		338	372	276	437
1011	1188	746	903		2094	2052	1836	925		147	170	166	270		384	365	331	328
910	1209	706	830		905	1683	1452	1228		259	153	309	305		328	298	298	296
974	1191	821	760		1355	1734	1438	1575		295	166	317	321		330	265	254	388
907	962	800	870		874	1601	1519	875		283	285	275	298		334	302	290	366
919	895	805			1235	1478	1527			283	305	297			364	344	280

## Sheet: Fig 3A
Time (minutes)	Males						Females						ArTfm Males
1.31082	23.9409	30.3974	21.9051	19.8261	35.847		37.7967	34.238	24.32	39.1485	28.2808		34.1318	38.8142	29.2006	34.0284	21.1544
7.7787	22.1062	27.1033	19.2925	17.7603	34.9036		35.0806	29.9696	23.5143	37.1995	27.3363		31.6092	36.6125	27.8135	32.5642	19.7322
14.2562	21.5385	25.3777	18.6355	18.2896	35.5254		34.4484	29.7057	23.941	37.2698	27.6286		31.0963	35.8876	26.8563	32.5114	19.5506
20.8199	7.6695	12.3155	5.53407	4.57658	10.3691		15.2981	10.3583	6.24073	9.82795	7.95239		10.6026	12.2742	8.35295	9.07033	4.52123
27.2964	7.22158	12.1277	6.06452	3.35145	9.74004		15.2719	10.7788	5.59619	8.70302	7.21428		10.6839	12.0376	8.20131	8.27744	3.87959
33.7729	6.88438	11.6609	6.51858	3.51146	9.52769		15.8484	12.1462	5.50404	9.01513	7.34655		10.3739	11.6526	7.82809	8.61766	3.98784
40.339	25.92	31.8828	38.015	31.3038	65.172		54.5733	84.2771	42.0369	63.2218	39.2234		49.3649	69.4379	45.3559	64.5623	42.1416
46.8256	28.7431	34.2114	37.6197	31.04	72.3597		55.7751	86.2941	44.1757	74.3948	44.9079		53.0531	81.8226	44.9898	63.154	44.3678
53.3036	28.7305	34.0803	37.12	30.7054	74.4435		55.3783	85.4691	43.9764	76.0792	45.424		51.8892	88.2958	47.2484	63.8232	43.7935
59.8681	6.45345	8.82434	4.91293	0.454712	4.23503		8.36491	6.78656	1.76075	2.13121	3.00114		3.84522	5.14907	2.25176	1.88885	1.05317
66.357	6.61851	9.41985	6.76957	0.466699	4.57873		9.59868	10.4628	2.06226	2.69748	2.98147		5.12627	6.61228	3.38475	2.58636	1.70774
72.8444	6.91488	9.45813	7.1288	0.757101	5.0631		10.1147	12.6275	2.2748	3.09894	3.43413		4.8308	6.5312	4.04802	2.64387	2.04437

[truncated: 48 more sheets: Fig 3B, Fig 3C, Fig 3D, Fig 3E, Fig 4B, Fig 4C, Fig 4D, Fig 4E, Fig 4F, Fig 4G, Fig 5B, Fig 5D, Fig 5E, Fig 6, Figure 7D, Figure 7E, Fig 7F, Fig 8B, Fig 8C, Fig 8D …]
